# Supplementary material for: Heterologous over-expression of ACC SYNTHASE8 (ACS8) in Populus tremula x P. alba clone 717-1B4 results in elevated levels of ethylene and induces stem dwarfism and reduced leaf size through separate genetic pathways
Source: Front Plant Sci. 2014 Nov 4;5:514. doi: 10.3389/fpls.2014.00514 (PMC4220096; doi:10.3389/fpls.2014.00514)
Supplement: Table S1 — Primers used in this study. [file Table1.XLSX]

## Sheet: Feuil1
Probe Set ID	Fold Change	Gene ID
PtpAffx.202003.1.S1_at	506.5	1-aminocyclopropane-1-carboxylate [Populus trichocarpa] ACS8
RPTR-Ptp-U57609-2_s_at	202.17	reporter gene NPT
PtpAffx.57533.1.S1_a_at	36.98	Triacylglycerol lipase 2 precursor, putative [Ricinus communis]
PtpAffx.5234.1.A1_at	27.37	1-aminocyclopropane-1-carboxylate [Populus trichocarpa] ACS8
PtpAffx.222060.1.S1_at	16.97	record removed
PtpAffx.10991.1.S1_at	16.54	NA
PtpAffx.158373.1.S1_at	12.96	Triacylglycerol lipase 2 precursor, putative [Ricinus communis]
PtpAffx.88104.1.A1_at	11.85	NA
PtpAffx.87640.1.S1_at	11.5	NA
PtpAffx.77318.1.S1_x_at	10.37	class I chitinase, putative [Ricinus communis]
PtpAffx.77318.1.S1_at	10.08	class I chitinase, putative [Ricinus communis]
Ptp.5360.1.S1_at	10.02	NA
PtpAffx.50871.1.A1_at	5.82	hydrolase, acting on ester bonds / lipase [Arabidopsis thaliana]
PtpAffx.207743.1.S1_at	5.4	Anthocyanin 5-aromatic acyltransferase, putative [Ricinus communis]
PtpAffx.39084.1.S1_at	4.99	hydrolase, acting on ester bonds / lipase [Arabidopsis thaliana]
Ptp.6139.1.S1_at	4.76	cytochrome P450 [Populus trichocarpa].
Ptp.7437.1.S1_at	1.49	NA
Ptp.3245.1.S1_s_at	4.24	Beta-amylase, putative [Ricinus communis]
Ptp.1944.1.S1_s_at	4.07	Desacetoxyvindoline 4-hydroxylase, putative [Ricinus communis]
PtpAffx.135709.1.S1_s_at	3.63	Desacetoxyvindoline 4-hydroxylase, putative [Ricinus communis]
PtpAffx.136901.1.S1_at	3.62	GCL1 (GCR2-LIKE 1); catalytic [Arabidopsis thaliana]
PtpAffx.17243.1.S1_at	3.59	NA
Ptp.2206.2.A1_a_at	3.52	catalytic, putative [Ricinus communis]
PtpAffx.95409.1.S1_s_at	3.38	NA
PtpAffx.201025.1.S1_at	3.29	brain protein 44-like protein [Zea mays]
Ptp.662.1.S1_s_at	3.22	major latex-like protein 1 [Plantago major]
Ptp.2230.1.S1_at	3.21	sigma factor sigb regulation protein rsbq, putative [Ricinus communis] >gb|EEF52288.1| sigma factor sigb regulation protein rsbq, putative [Ricinus communis]
Ptp.5761.1.S1_at	3.2	alcohol dehydrogenase [Populus tremula x Populus alba]
PtpAffx.79594.1.S1_s_at	3.2	sorbitol dehydrogenase-like protein [Arabidopsis thaliana]
PtpAffx.675.9.S1_s_at	3.16	DYL1 (DORMANCY-ASSOCIATED PROTEIN-LIKE 1) [Arabidopsis thaliana] >gb|AAF98422.1|AC021044_1 dormancy-associated protein [Arabidopsis thaliana] >gb|AAC26202.1| dormancy-associated protein [Arabidopsis thaliana] >gb|AAC26203.1| dormancy-associated protein [Arabidopsis thaliana] >gb|AAK59827.1| At1g28330/F3H9_1 [Arabidopsis thaliana] >gb|AAL69521.1| At1g28330/F3H9_1 [Arabidopsis thaliana]
PtpAffx.249.8.A2_s_at	3.05	HS1 (HEAT STABLE PROTEIN 1) [Arabidopsis thaliana]
PtpAffx.43564.1.A1_at	3	receptor protein kinase, putative [Ricinus communis]
PtpAffx.15690.1.S1_at	2.99	proline transporter [Populus trichocarpa]
PtpAffx.71513.1.S1_at	2.97	metal tolerance protein [Populus trichocarpa]
PtpAffx.249.204.S1_s_at	2.92	Major latex protein, putative [Ricinus communis]
PtpAffx.105555.2.S1_s_at	2.9	sigma factor sigb regulation protein rsbq, putative [Ricinus communis] >gb|EEF52288.1| sigma factor sigb regulation protein rsbq, putative [Ricinus communis]
Ptp.7317.1.S1_at	2.85	NA
PtpAffx.3707.2.S1_s_at	2.84	NA
PtpAffx.55005.1.A1_at	2.82	glyoxal oxidase-related [Arabidopsis thaliana]
Ptp.2081.1.A1_s_at	2.82	alcohol dehydrogenase [Populus tremula x Populus alba]
PtpAffx.249.409.A1_at	2.81	HS1 (HEAT STABLE PROTEIN 1) [Arabidopsis thaliana]
PtpAffx.211163.1.S1_s_at	2.79	GH3 family protein [Populus trichocarpa]
PtpAffx.224233.1.S1_s_at	0.359168	amino acid permease [Populus trichocarpa]
Ptp.3850.1.S1_at	2.72	Major latex protein, putative [Ricinus communis]
PtpAffx.2376.1.S1_at	2.69	Aspartic proteinase nepenthesin-1 precursor, putative [Ricinus communis] >gb|EEF39053.1| Aspartic proteinase nepenthesin-1 precursor, putative [Ricinus communis]
Ptp.2629.1.S1_s_at	2.65	senescence-associated protein-related [Arabidopsis thaliana]
Ptp.3435.2.S1_s_at	2.6	amino acid permease [Populus trichocarpa]
PtpAffx.249.48.S1_x_at	2.59	Late embryogenesis abundant protein Lea5, putative [Ricinus communis]
PtpAffx.93279.1.A1_at	2.57	amsh, putative [Ricinus communis]
PtpAffx.209294.1.S1_at	2.55	Anthocyanin 5-aromatic acyltransferase, putative [Ricinus communis]
Ptp.1586.1.S1_at	2.53	LSH10 (LIGHT SENSITIVE HYPOCOTYLS 10) [Arabidopsis thaliana]
PtpAffx.134527.1.A1_at	2.52	serine carboxypeptidase, putative [Ricinus communis]
PtpAffx.3707.1.S1_s_at	2.52	Flavonol synthase/flavanone 3-hydroxylase, putative [Ricinus communis]
Ptp.907.1.A1_at	2.51	NA
PtpAffx.675.7.S1_at	2.51	NA
PtpAffx.209247.1.S1_s_at	2.5	NA
Ptp.5582.1.S1_s_at	2.5	NA
PtpAffx.57531.1.A1_at	2.48	actin depolymerizing factor 5 [Gossypium hirsutum]
PtpAffx.145512.1.S1_at	2.45	vacuolar H+-translocating inorganic pyrophosphatase [Populus trichocarpa] >gi|222871705|gb|EEF08836.1| vacuolar H+-translocating inorganic pyrophosphatase [Populus trichocarpa] >gb|EEF08836.1| vacuolar H+-translocating inorganic pyrophosphatase [Populus trichocarpa]
PtpAffx.206920.1.S1_at	2.43	immunophilin / FKBP-type peptidyl-prolyl cis-trans isomerase family protein [Arabidopsis thaliana] >sp|O22870.2|FKBP2_ARATH RecName: Full=Probable FKBP-type peptidyl-prolyl cis-trans isomerase 2, chloroplastic; Short=PPIase; AltName: Full=Rotamase; Flags: Precursor >gb|AAL07204.1| putative FKBP type peptidyl-prolyl cis-trans isomerase [Arabidopsis thaliana] >gb|AAB64339.2| FKBP-type peptidyl-prol…
Ptp.6618.1.S1_s_at	2.36	VEP1 (VEIN PATTERNING 1); binding / catalytic [Arabidopsis thaliana
PtpAffx.56139.1.S1_at	2.35	kip-related cyclin-dependent kinase inhibitor 4 [Populus trichocarpa] >gb|EEE93461.1| kip-related cyclin-dependent kinase inhibitor 4 [Populus trichocarpa]
PtpAffx.52305.1.S1_at	2.29	NA
PtpAffx.5906.3.A1_a_at	2.28	NA
PtpAffx.161358.1.S1_s_at	2.27	NA
PtpAffx.32354.2.S1_s_at	2.26	malic enzyme, putative [Ricinus communis]
PtpAffx.10032.1.S1_a_at	2.26	vacuolar H+-translocating inorganic pyrophosphatase [Populus trichocarpa] >gi|222871705|gb|EEF08836.1| vacuolar H+-translocating inorganic pyrophosphatase [Populus trichocarpa] >gb|EEF08836.1| vacuolar H+-translocating inorganic pyrophosphatase [Populus trichocarpa]
PtpAffx.1262.1.S1_a_at	2.25	6-phosphogluconolactonase, putative [Ricinus communis]
PtpAffx.16691.2.S1_a_at	2.23	alcohol dehydrogenase, putative [Ricinus communis]
PtpAffx.32354.1.S1_s_at	2.21	malic enzyme, putative [Ricinus communis]
PtpAffx.85571.1.S1_s_at	2.21	senescence-associated protein-related [Arabidopsis thaliana]
PtpAffx.148122.1.S1_at	2.15	Desacetoxyvindoline 4-hydroxylase, putative [Ricinus communis]
PtpAffx.131198.1.S1_at	2.15	DNA photolyase, putative [Ricinus communis]
Ptp.5508.1.S1_s_at	2.13	malic enzyme, putative [Ricinus communis]
PtpAffx.4723.1.A1_at	2.12	NA
PtpAffx.225427.1.S1_x_at	2.1	receptor protein kinase, putative [Ricinus communis]
PtpAffx.17330.1.S1_at	2.1	NA
PtpAffx.32004.2.S1_at	2.09	NA
PtpAffx.225433.1.S1_at	2.09	cytochrome P450 [Populus trichocarpa]
Ptp.1552.1.S1_s_at	2.07	SUS3 (sucrose synthase 3); UDP-glycosyltransferase/ sucrose synthase/ transferase, transferring glycosyl groups [Arabidopsis thaliana]
PtpAffx.52305.1.S1_a_at	2.06	DNA photolyase, putative [Ricinus communis]
PtpAffx.68387.1.S1_at	2.05	amsh, putative [Ricinus communis]
PtpAffx.14710.1.A1_a_at	2.05	NA
Ptp.1552.1.S1_x_at	2.01	SUS3 (sucrose synthase 3); UDP-glycosyltransferase/ sucrose synthase/ transferase, transferring glycosyl groups [Arabidopsis thaliana]
Ptp.3384.1.A1_at	2	epsin N-terminal homology (ENTH) domain-containing protein / clathrin assembly protein-related [Arabidopsis thaliana] >emb|CAB62324.1| putative protein [Arabidopsis thaliana] >gb|AAL32940.1| putative protein [Arabidopsis thaliana] >gb|AAM91150.1| putative protein [Arabidopsis thaliana]
PtpAffx.35633.1.A1_at	-2.00903	nbs-lrr resistance protein [Populus trichocarpa]
PtpAffx.150929.1.S1_s_at	-2.03863	DNA primase large subunit, putative [Ricinus communis
PtpAffx.211572.1.S1_at	-2.06356	zinc finger (C3HC4-type RING finger) family protein [Arabidopsis thaliana] >sp|Q9M313.1|ATL3K_ARATH RecName: Full=RING-H2 finger protein ATL3K >gb|AAL16112.1|AF428280_1 AT3g61550/F2A19_150 [Arabidopsis thaliana] >emb|CAB71085.1| putative protein [Arabidopsis thaliana] >gb|AAM51602.1| AT3g61550/F2A19_150 [Arabidopsis thaliana] >dbj|BAD95337.1| hypothetical protein [Arabidopsis thaliana]
PtpAffx.5267.1.A1_at	-2.06823	NA
PtpAffx.225666.1.S1_s_at	-2.09112	Aspartic proteinase nepenthesin-1 precursor, putative [Ricinus communis
PtpAffx.41842.1.S1_at	-2.11758	NA
PtpAffx.67281.1.A1_at	-2.12282	putative carboxyl-terminal proteinase [Gossypium hirsutum]
PtpAffx.95926.1.A1_at	-2.15993	protein binding protein, putative [Ricinus communis]
PtpAffx.72161.1.A1_s_at	-2.16662	reticulon family protein [Arabidopsis thaliana]
PtpAffx.12479.1.S1_s_at	-2.18348	fasciclin-like domain-containing protein [Populus trichocarpa]
PtpAffx.5919.1.A1_a_at	-2.25453	FZR3 (FIZZY-RELATED 3); signal transducer [Arabidopsis thaliana]
PtpAffx.222953.1.S1_at	-2.30004	trehalose-6-phosphate synthase, putative [Ricinus communis]
PtpAffx.50897.2.S1_at	-2.30986	calmodulin 24-like protein [Populus tremula x Populus alba]
PtpAffx.200879.1.S1_at	-2.37205	cyclin [Populus trichocarpa]
PtpAffx.3400.2.S1_a_at	-2.39093	NA
PtpAffx.221475.1.S1_s_at	-2.41668	ATP binding protein, putative [Ricinus communis]
PtpAffx.9682.1.A1_a_at	-2.43747	predicted protein [Populus trichocarpa]
PtpAffx.48075.1.S1_at	-2.45016	NA
PtpAffx.52404.1.S1_s_at	-2.50632	NA
Ptp.5638.1.S1_at	-2.52248	cyclin B, putative [Ricinus communis]
Ptp.7389.1.S1_at	-2.52511	CDC20.1; signal transducer [Arabidopsis thaliana]
PtpAffx.56737.2.A1_at	-2.55832	CDC20.1; signal transducer [Arabidopsis thaliana]
PtpAffx.209999.1.S1_s_at	-2.56215	membrane lipoprotein lipid attachment site-containing protein -like [Oryza sativa Japonica Group] >gb|EAZ04327.1| hypothetical protein OsI_26467 [Oryza sativa Indica Group] >gb|EAZ40283.1| hypothetical protein OsJ_24725 [Oryza sativa Japonica Group] >dbj|BAF21894.2| Os07g0559400 [Oryza sativa Japonica Group]
PtpAffx.36032.1.S1_at	-2.57328	receptor protein kinase, putative [Ricinus communis]
PtpAffx.219070.1.S1_at	-2.58902	Chromosome-associated kinesin KIF4A, putative [Ricinus communis] >gb|EEF48626.1| Chromosome-associated kinesin KIF4A, putative [Ricinus communis]
Ptp.1829.1.S1_s_at	-2.61838	Aspartic proteinase precursor, putative [Ricinus communis]
PtpAffx.20161.1.A1_a_at	-2.64622	NA
PtpAffx.3701.2.S1_at	-2.65506	trehalose-6-phosphate synthase, putative [Ricinus communis]
PtpAffx.52121.1.S1_at	-2.67952	NA
Ptp.2728.1.S1_at	-2.68391	Glucan endo-1,3-beta-glucosidase precursor, putative [Ricinus communis] >gb|EEF52560.1| Glucan endo-1,3-beta-glucosidase precursor, putative [Ricinus communis]
Ptp.4650.1.S1_at	-2.6963	Aspartic proteinase precursor, putative [Ricinus communis]
PtpAffx.162051.1.S1_a_at	-2.75901	Similar to cdc2 protein kinases [Arabidopsis thaliana]
PtpAffx.124853.1.S1_s_at	-2.7598	carboxy-lyase, putative [Ricinus communis]
PtpAffx.117183.1.A1_a_at	-2.77785	ubiquitin-protein ligase, putative [Ricinus communis]
PtpAffx.86793.1.A1_at	-2.82495	NA
Ptp.1602.1.S1_at	-2.85324	cyclin-dependent kinase [Populus tremula x Populus tremuloides]
Ptp.6523.1.S1_at	-2.85329	NA
PtpAffx.32985.1.S1_at	-2.88776	NA
PtpAffx.205154.1.S1_at	-2.89355	Amidase family protein, expressed [Oryza sativa (japonica cultivar-group)]
PtpAffx.4908.3.A1_at	-2.90437	NA
PtpAffx.158598.1.S1_s_at	-2.90994	HIK (HINKEL); ATP binding / microtubule motor [Arabidopsis thaliana] >dbj|BAB88748.1| AtNACK1 kinesin-like protein [Arabidopsis thaliana]
PtpAffx.249.121.A1_a_at	-2.9188	NA
Ptp.3308.1.S1_s_at	-2.92459	NA
PtpAffx.162989.1.S1_at	-2.93917	UDP-glucosyltransferase, putative [Ricinus communis]
Ptp.6241.1.S1_at	-2.98172	kinase, putative [Ricinus communis]
Ptp.707.1.A1_at	-3.04136	high mobility group family [Populus trichocarpa]
PtpAffx.212877.1.S1_at	-3.04703	NA
PtpAffx.25250.1.A1_a_at	-3.08428	NA
PtpAffx.203295.1.S1_s_at	-3.10509	high mobility group family [Populus trichocarpa]
PtpAffx.38423.1.S1_at	-3.12923	kinesin, putative [Ricinus communis]
PtpAffx.153625.1.A1_s_at	-3.14224	Patellin-4, putative [Ricinus communis]
PtpAffx.161024.1.S1_at	-3.22973	oligopeptide transporter OPT family [Populus trichocarpa]
Ptp.6122.1.A1_at	-3.27007	laccase, putative [Ricinus communis]
PtpAffx.206899.1.S1_at	-3.28962	NA
Ptp.2903.1.A1_s_at	-3.29634	alternative oxidase [Populus tremula x Populus tremuloides]
PtpAffx.209127.1.S1_at	-3.34134	beta-glucosidase, putative [Ricinus communis]
PtpAffx.982.1.A1_at	-3.35865	predicted protein [Populus trichocarpa]
PtpAffx.34708.2.S1_at	-3.37124	thaumatin-like protein, putative / pathogenesis-related protein, putative [Arabidopsis thaliana] >gb|AAG52086.1|AC012679_24 thaumatin-like protein; 9376-10898 [Arabidopsis thaliana]
PtpAffx.71284.1.S1_at	-3.37941	cyclin A, putative [Ricinus communis]
Ptp.8110.1.S1_at	-3.47672	oligopeptide transporter OPT family [Populus trichocarpa]
PtpAffx.16365.1.A1_at	-3.60774	Anthranilate N-benzoyltransferase protein, putative [Ricinus communis] >gb|EEF43218.1| Anthranilate N-benzoyltransferase protein, putative [Ricinus communis]
PtpAffx.87325.1.S1_at	-3.67743	amino acid binding protein, putative [Ricinus communis]
Ptp.5517.1.S1_a_at	-3.69641	fasciclin and related adhesion glycoprotein [Populus deltoides]
PtpAffx.1290.1.A1_s_at	-3.72025	serine-threonine protein kinase, plant-type, putative [Ricinus communis] >gb|EEF45775.1| serine-threonine protein kinase, plant-type, putative [Ricinus communis]
Ptp.3932.1.S1_at	-3.77311	PREDICTED: similar to tumor-related protein [Vitis vinifera]
PtpAffx.208150.1.S1_at	-3.81613	kinase, putative [Ricinus communis]
PtpAffx.63679.1.A1_s_at	-3.95455	cyclin A, putative [Ricinus communis]
PtpAffx.5437.1.A1_s_at	-3.98152	fasciclin-like AGP 15 [Populus tremula x Populus alba]
PtpAffx.14549.1.S1_at	-4.0019	NA
Ptp.6385.1.S1_at	-4.01659	NA
PtpAffx.2056.1.A1_at	-4.07389	NA
PtpAffx.48031.1.S1_at	-4.11885	Peroxidase 64 precursor, putative [Ricinus communis]
PtpAffx.25548.1.S1_a_at	-4.12848	peroxidase [Populus trichocarpa]
Ptp.2869.1.A1_at	-4.21746	Patellin-4, putative [Ricinus communis]
PtpAffx.200780.1.S1_s_at	-4.56022	cytochrome P450 [Populus trichocarpa] (mention of ABA-8 oxidase)
PtpAffx.206669.1.S1_s_at	-4.56856	calmodulin binding protein, putative [Ricinus communis]
PtpAffx.1704.2.S1_at	-4.75975	NA
PtpAffx.17914.3.A1_at	-4.84181	expansin [Populus tomentosa]
PtpAffx.25548.2.S1_x_at	-4.89364	peroxidase [Populus trichocarpa]
PtpAffx.25548.2.S1_at	-5.04577	peroxidase [Populus trichocarpa]
PtpAffx.13977.1.S1_x_at	-5.12611	NA
PtpAffx.114878.1.A1_s_at	-5.19228	CER3 (ECERIFERUM 3); binding / catalytic/ iron ion binding / oxidoreductase [Arabidopsis thaliana] >sp|Q8H1Z0.1|WAX2_ARATH RecName: Full=Protein WAX2; AltName: Full=Protein YORE-YORE; AltName: Full=Protein FACELESS POLLEN 1 >gb|AAN06975.1| cuticle protein [Arabidopsis thaliana] >dbj|BAC81644.1| YORE-YORE protein [Arabidopsis thaliana] >dbj|BAD06945.1| faceless pollen-1 [Arabidopsis thaliana]
PtpAffx.249.461.S1_s_at	-5.43438	fasciclin-like AGP 14.8 protein [Populus trichocarpa]
PtpAffx.11511.2.S1_s_at	-5.64705	NA
PtpAffx.13977.1.S1_at	-5.73133	NA
PtpAffx.208768.1.S1_at	-5.7455	lipid binding protein, putative [Ricinus communis]
PtpAffx.72551.1.S1_at	-5.84715	cysteine proteinase [Glycine max]
PtpAffx.12038.1.S1_at	-5.84847	CER3 (ECERIFERUM 3); binding / catalytic/ iron ion binding / oxidoreductase [Arabidopsis thaliana] >sp|Q8H1Z0.1|WAX2_ARATH RecName: Full=Protein WAX2; AltName: Full=Protein YORE-YORE; AltName: Full=Protein FACELESS POLLEN 1 >gb|AAN06975.1| cuticle protein [Arabidopsis thaliana] >dbj|BAC81644.1| YORE-YORE protein [Arabidopsis thaliana] >dbj|BAD06945.1| faceless pollen-1 [Arabidopsis thaliana]
PtpAffx.200780.1.S1_x_at	-5.85272	cytochrome P450 [Populus trichocarpa] (mention of ABA-8 oxidase)
PtpAffx.158051.1.A1_at	-5.91097	cytochrome P450 [Populus trichocarpa] (mention of ABA-8 oxidase)
Ptp.6735.1.S1_a_at	-6.70481	NA
PtpAffx.223051.1.S1_s_at	-6.82872	aromatic amino acid decarboxylase, putative [Ricinus communis]
PtpAffx.12038.2.S1_at	-6.865	CER3 (ECERIFERUM 3); binding / catalytic/ iron ion binding / oxidoreductase [Arabidopsis thaliana] >sp|Q8H1Z0.1|WAX2_ARATH RecName: Full=Protein WAX2; AltName: Full=Protein YORE-YORE; AltName: Full=Protein FACELESS POLLEN 1 >gb|AAN06975.1| cuticle protein [Arabidopsis thaliana] >dbj|BAC81644.1| YORE-YORE protein [Arabidopsis thaliana] >dbj|BAD06945.1| faceless pollen-1 [Arabidopsis thaliana]
PtpAffx.112424.1.S1_s_at	-7.13266	cytochrome P450 [Populus trichocarpa] (mention of ABA-8 oxidase)
PtpAffx.204480.1.S1_s_at	-8.39401	Male sterility protein, putative [Ricinus communis]
Ptp.6426.1.A1_at	-8.44692	Beta-glucosidase, putative [Ricinus communis]
Ptp.4303.1.S1_s_at	-12.5378	NA
Ptp.3138.2.A1_a_at	-12.9792	UDP-glucosyltransferase, putative [Ricinus communis]
