# Supplementary material for: Heterologous over-expression of ACC SYNTHASE8 (ACS8) in Populus tremula x P. alba clone 717-1B4 results in elevated levels of ethylene and induces stem dwarfism and reduced leaf size through separate genetic pathways
Source: Front Plant Sci. 2014 Nov 4;5:514. doi: 10.3389/fpls.2014.00514 (PMC4220096; doi:10.3389/fpls.2014.00514)
Supplement: Table S2 — Genes differentially regulated in the stems of dwarfy as compared to wildtype stems. [file Table2.XLSX]

## Sheet: Feuil1
Probe Set ID	Fold Change	Gene ID
PtpAffx.202003.1.S1_at	233.9	1-aminocyclopropane-1-carboxylate [Populus trichocarpa] ACS8
RPTR-Ptp-U57609-2_s_at	118.79	reporter gene NPT
PtpAffx.87640.1.S1_at	78.66	NA
PtpAffx.249.39.A1_x_at	42.07	NA
Ptp.6619.1.S1_s_at	30.45	AP2/ERF domain-containing transcription factor [Populus trichocarpa]
PtpAffx.249.37.S1_x_at	25.35	major storage protein [Populus x canadensis] PNP_UDP_1
PtpAffx.24831.1.A1_at	21.15	NA
PtpAffx.10991.1.S1_at	20.42	NA
PtpAffx.75787.1.A1_s_at	20.39	AP2/ERF domain-containing transcription factor [Populus trichocarpa]
PtpAffx.11727.1.A1_at	19.39	NA
PtpAffx.207743.1.S1_at	18.54	Anthocyanin 5-aromatic acyltransferase, putative [Ricinus communis]
Ptp.1442.1.S1_x_at	18.12	NA
PtpAffx.35351.2.S1_a_at	17.95	Organ-specific protein S2, putative [Ricinus communis]
Ptp.3380.1.S1_at	16.5	NA
PtpAffx.35351.1.S1_x_at	15.16	Organ-specific protein S2, putative [Ricinus communis]
Ptp.6252.1.S1_a_at	15.04	GAST-like protein [Populus euphratica].
PtpAffx.75787.1.A1_at	14.26	AP2/ERF domain-containing transcription factor [Populus trichocarpa]
PtpAffx.30617.1.S1_a_at	13.42	BEE3 (BR ENHANCED EXPRESSION 3); DNA binding / transcription factor [Arabidopsis thaliana]
PtpAffx.129036.1.S1_at	12.33	ethylene-responsive protein -related [Arabidopsis thaliana]
Ptp.2235.2.A1_a_at	12.21	Calmodulin, putative [Ricinus communis]
PtpAffx.150574.1.S1_at	11.06	flowering promoting factor-like 1 [Nicotiana tabacum]
PtpAffx.417.2.S1_at	10.86	cytochrome P450 [Populus trichocarpa]
PtpAffx.222060.1.S1_at	10.05	record removed
PtpAffx.4797.1.A1_at	9.41	NA
PtpAffx.10446.1.S1_a_at	9.34	endo-1,4-beta glucanase [Populus alba]
PtpAffx.11747.2.A1_a_at	8.72	Pectinesterase precursor, putative [Ricinus communis]
PtpAffx.209247.1.S1_s_at	8.51	NA
PtpAffx.153303.1.A1_at	8.26	NA
PtpAffx.209294.1.S1_at	8.08	Anthocyanin 5-aromatic acyltransferase, putative [Ricinus communis]
PtpAffx.219707.1.S1_at	8.08	AP2/ERF domain-containing transcription factor [Populus trichocarpa]
PtpAffx.1759.1.S1_at	7.69	Dehydration-responsive protein RD22 precursor, putative [Ricinus communis]
PtpAffx.140476.1.A1_at	7.68	NA
PtpAffx.249.47.A1_s_at	7.39	NA
Ptp.6139.1.S1_at	7.13	cytochrome P450 [Populus trichocarpa].
Ptp.3741.1.S1_s_at	7.12	Major latex protein, putative [Ricinus communis]
Ptp.7167.1.S1_s_at	6.99	Pectinesterase precursor, putative [Ricinus communis]
PtpAffx.67952.1.A1_at	6.62	E3 ubiquitin ligase PUB14, putative [Ricinus communis]
PtpAffx.249.48.S1_x_at	6.52	Late embryogenesis abundant protein Lea5, putative [Ricinus communis]
PtpAffx.45922.1.A1_at	6.47	NA
PtpAffx.249.237.S1_at	6.43	NA
PtpAffx.209247.1.S1_at	6.38	NA
PtpAffx.155868.1.S1_s_at	6.19	AP2/ERF domain-containing transcription factor [Populus trichocarpa]
PtpAffx.2311.1.S1_s_at	6.17	ASN1 (GLUTAMINE-DEPENDENT ASPARAGINE SYNTHASE 1); asparagine synthase (glutamine-hydrolyzing) [Arabidopsis thaliana]
PtpAffx.42172.1.S1_at	5.92	PUB18 (PLANT U-BOX 18); ubiquitin-protein ligase [Arabidopsis thaliana] >sp|Q9XIJ5.1|PUB18_ARATH RecName: Full=U-box domain-containing protein 18; AltName: Full=Plant U-box protein 18 >gb|AAD39579.1|AC007067_19 T10O24.19 [Arabidopsis thaliana]
PtpAffx.10446.1.S1_x_at	5.9	endo-1,4-beta glucanase [Populus alba]
PtpAffx.80069.1.S1_s_at	5.81	cytochrome P450 [Populus trichocarpa]
Ptp.4035.1.S1_at	5.75	RTFL12 (ROTUNDIFOLIA LIKE 12) [Arabidopsis thaliana].
PtpAffx.4624.1.S1_at	5.75	AP2/ERF domain-containing transcription factor [Populus trichocarpa]
Ptp.5360.1.S1_at	5.7	NA
PtpAffx.38305.1.S1_at	5.63	RTFL12 (ROTUNDIFOLIA LIKE 12) [Arabidopsis thaliana]
PtpAffx.74008.1.S1_s_at	5.49	cytochrome P450 [Populus trichocarpa]
PtpAffx.50809.1.A1_at	5.39	teosinte-branched-like protein [Populus trichocarpa]
PtpAffx.9762.1.S1_at	5.33	NA
PtpAffx.572.3.S1_a_at	5.32	AP2 domain-containing transcription factor [Populus trichocarpa]
PtpAffx.140586.1.A1_s_at	5.24	late embryogenesis abundant, putative [Ricinus communis]
Ptp.5554.1.S1_s_at	5.2	NA
PtpAffx.211163.1.S1_s_at	5.18	GH3 family protein [Populus trichocarpa]
PtpAffx.572.2.S1_at	5.08	AP2 domain-containing transcription factor [Populus trichocarpa]
PtpAffx.95085.1.A1_s_at	4.92	NA
Ptp.3228.1.A1_a_at	4.83	DNA binding protein, putative [Ricinus communis]
PtpAffx.30585.1.A1_at	4.82	NA
Ptp.5109.1.S1_at	4.82	cytochrome P450 [Populus trichocarpa]
Ptp.3894.1.S1_s_at	4.68	putative Cys2/His2 zinc finger protein [Populus tremula x Populus alba
PtpAffx.16517.1.S1_at	4.66	protease C56, putative [Ricinus communis]
Ptp.3484.1.S1_at	4.62	WNK4 (WITH NO K (=LYSINE) 4); kinase/ protein kinase [Arabidopsis thaliana] >sp|Q9LVL5.1|WNK4_ARATH RecName: Full=Probable serine/threonine-protein kinase WNK4; Short=AtWNK4; AltName: Full=Protein kinase with no lysine 4 >dbj|BAA96926.1| MAP kinase [Arabidopsis thaliana] >gb|AAK64014.1| unknown protein [Arabidopsis thaliana] >gb|AAL87392.1| AT5g58350/AT5g58350 [Arabidopsis thaliana] >dbj|BAB91127…
Ptp.5332.1.S1_at	4.55	zinc finger protein, putative [Ricinus communis]
Ptp.5332.1.S1_x_at	4.48	zinc finger protein, putative [Ricinus communis]
PtpAffx.149473.1.S1_at	4.41	NA
PtpAffx.201960.1.S1_at	4.39	DNA binding protein, putative [Ricinus communis]
PtpAffx.17243.1.S1_at	4.18	NA
PtpAffx.217122.1.S1_at	4.11	cytochrome P450 [Populus trichocarpa]
PtpAffx.5.2.S1_a_at	4.08	peroxidase [Populus trichocarpa]
PtpAffx.36103.1.S1_a_at	3.96	Anthranilate N-benzoyltransferase protein, putative [Ricinus communis]
PtpAffx.572.3.S1_at	3.94	AP2 domain-containing transcription factor [Populus trichocarpa]
PtpAffx.5234.1.A1_at	3.86	1-aminocyclopropane-1-carboxylate [Populus trichocarpa] ACS8
PtpAffx.66318.2.S1_at	3.85	bZIP transcription factor (unknown)
Ptp.4542.1.S1_at	3.83	chitinase [Phytolacca americana]
PtpAffx.30016.1.S1_at	3.81	Gibberellin receptor GID1, putative [Ricinus communis]
PtpAffx.18160.2.S1_at	3.76	protease inhibitor/seed storage/lipid transfer protein (LTP) family protein [Arabidopsis thaliana]
PtpAffx.202769.1.S1_at	3.72	glycerophosphoryl diester phosphodiesterase, putative [Ricinus communis] >gb|EEF38842.1| glycerophosphoryl diester phosphodiesterase, putative [Ricinus communis]
PtpAffx.36103.1.S1_at	3.71	Anthranilate N-benzoyltransferase protein, putative [Ricinus communis]
PtpAffx.3556.1.S1_at	3.7	Flavonol synthase/flavanone 3-hydroxylase, putative [Ricinus communis]
PtpAffx.156723.1.S1_at	3.67	UDP-glucosyltransferase, putative [Ricinus communis]
PtpAffx.15088.1.S1_at	3.66	LRP1 (LATERAL ROOT PRIMORDIUM 1); protein homodimerization [Arabidopsis thaliana]
PtpAffx.6695.1.S1_at	3.63	Cucumisin precursor, putative [Ricinus communis]
Ptp.162.1.A1_at	3.61	ethylene receptor 1 [Populus trichocarpa]
PtpAffx.18226.1.A1_a_at	3.6	Peroxidase 72 precursor, putative [Ricinus communis]
Ptp.7837.1.S1_s_at	3.59	NA
Ptp.662.1.S1_s_at	3.58	major latex-like protein 1 [Plantago major]
PtpAffx.116026.1.S1_at	3.48	ethylene receptor 1 [Populus trichocarpa]
PtpAffx.79014.1.S1_at	3.45	serine/threonine protein kinase 4, CTR4 [Populus trichocarpa]
PtpAffx.10586.2.S1_at	3.45	WRKY transcription factor 5 [(Populus tomentosa x P. bolleana) x P. tomentosa]
PtpAffx.209168.1.S1_s_at	3.44	transcription factor, putative [Ricinus communis]
PtpAffx.213059.1.S1_at	3.43	lysM domain containing protein [Zea mays]
PtpAffx.10586.1.S1_at	3.37	WRKY transcription factor 5 [(Populus tomentosa x P. bolleana) x P. tomentosa]
PtpAffx.145807.1.S1_at	3.35	ethylene receptor 1 [Populus trichocarpa]
Ptp.4050.17.A1_at	3.34	metallothionein 3b [Populus trichocarpa x Populus deltoides]
Ptp.866.1.S1_s_at	3.34	AP2/ERF domain-containing transcription factor [Populus trichocarpa] >gi|222853311|gb|EEE90858.1| AP2/ERF domain-containing transcription factor [Populus trichocarpa] >gb|EEE90858.1| AP2/ERF domain-containing transcription factor [Populus trichocarpa]
PtpAffx.6190.2.S1_at	3.3	NA
PtpAffx.4795.1.A1_s_at	3.26	NA
PtpAffx.110895.1.S1_at	3.25	proton-dependent oligopeptide transport (POT) family protein [Arabidopsis thaliana] >gb|AAD49986.1|AC008075_19 Similar to gb|AF023472 peptide transporter from Hordeum vulgare and is a member of the PF|00854 Peptide transporter family. ESTs gb|T41927 and gb|AA395024 come from this gene [Arabidopsis thaliana] >gb|AAM10330.1| At1g68570/F24J5_7 [Arabidopsis thaliana] >gb|AAN72289.1| At1g68570/F24J5_7…
PtpAffx.104760.1.S1_at	3.24	zinc finger protein, putative [Ricinus communis]
PtpAffx.889.1.A1_a_at	3.21	zinc finger protein, putative [Ricinus communis]
Ptp.3335.1.S1_s_at	3.15	NA
PtpAffx.144034.1.S1_s_at	3.15	ARGOS (AUXIN-REGULATED GENE INVOLVED IN ORGAN SIZE) [Arabidopsis thaliana]
PtpAffx.34171.2.S1_a_at	3.07	NA
PtpAffx.50871.1.A1_at	3.04	hydrolase, acting on ester bonds / lipase [Arabidopsis thaliana]
PtpAffx.18600.1.A1_at	3.03	RTFL8 (ROTUNDIFOLIA LIKE 8) [Arabidopsis thaliana]
PtpAffx.204763.1.S1_at	3.01	DNA binding protein, putative [Ricinus communis]
PtpAffx.214333.1.S1_at	2.98	AT-HSFC1; DNA binding / transcription factor [Arabidopsis thaliana]
Ptp.5925.1.S1_s_at	2.97	aldo/keto reductase, putative [Ricinus communis]
Ptp.6069.1.S1_at	2.9	GH3 family protein [Populus trichocarpa]
Ptp.8143.1.S1_s_at	2.89	cytochrome P450 [Populus trichocarpa]
PtpAffx.13062.1.A1_s_at	2.88	f-box family protein [Populus trichocarpa]
PtpAffx.3707.1.S1_s_at	2.86	Flavonol synthase/flavanone 3-hydroxylase, putative [Ricinus communis]
PtpAffx.45875.1.S1_at	2.83	UDP-glucosyltransferase, putative [Ricinus communis]
PtpAffx.213178.1.S1_at	2.83	MUR4 (MURUS 4); UDP-arabinose 4-epimerase/ catalytic [Arabidopsis thaliana]
Ptp.1586.1.S1_at	2.83	LSH10 (LIGHT SENSITIVE HYPOCOTYLS 10) [Arabidopsis thaliana]
PtpAffx.157667.1.S1_s_at	2.82	senescence-associated protein SAG102 [Arabidopsis thaliana]
PtpAffx.216132.1.S1_at	2.8	serine/threonine-protein kinase [Fagus sylvatica]
PtpAffx.24012.1.A1_at	2.8	NA
PtpAffx.208193.1.S1_at	2.79	ethylene receptor 5 [Populus trichocarpa]
PtpAffx.4946.2.S1_at	2.78	Ocs element-binding factor, putative [Ricinus communis]
PtpAffx.66659.1.S1_at	2.77	NA
PtpAffx.34173.1.S1_at	2.77	NA
PtpAffx.121931.1.S1_at	2.72	NA
PtpAffx.211494.1.S1_at	2.72	zinc finger (C3HC4-type RING finger) family protein [Arabidopsis thaliana]
PtpAffx.208193.1.S1_s_at	2.68	ethylene receptor 5 [Populus trichocarpa]
PtpAffx.249.409.A1_at	2.67	HS1 (HEAT STABLE PROTEIN 1) [Arabidopsis thaliana]
PtpAffx.122897.1.A1_at	2.66	RTE1 (REVERSION-TO-ETHYLENE SENSITIVITY1) [Arabidopsis thaliana]
Ptp.6069.2.S1_a_at	2.64	GH3 family protein [Populus trichocarpa]
PtpAffx.3707.2.S1_s_at	2.61	NA
PtpAffx.5906.3.A1_a_at	2.6	NA
PtpAffx.25551.1.A1_a_at	2.6	sucrose proton symporter [Populus trichocarpa]
Ptp.5130.1.S1_s_at	2.59	NA
Ptp.6069.1.S1_a_at	2.58	GH3 family protein [Populus trichocarpa]
PtpAffx.153102.1.A1_at	2.55	NA
PtpAffx.224157.1.S1_at	2.53	pleiotropic drug resistance, ABC transporter family protein [Populus trichocarpa]
Ptp.7061.1.S1_s_at	2.52	NA
PtpAffx.13062.4.S1_at	2.47	ein3-binding f-box protein 4 [Populus trichocarpa]
PtpAffx.211473.1.S1_at	2.45	calmodulin, putative [Ricinus communis]
PtpAffx.39084.1.S1_at	2.45	hydrolase, acting on ester bonds / lipase [Arabidopsis thaliana]
PtpAffx.207920.1.S1_at	2.44	anion exchanger family protein [Populus trichocarpa]
PtpAffx.140138.1.A1_s_at	2.38	anion exchanger family protein [Populus trichocarpa]
PtpAffx.18860.1.S1_at	2.36	Transcription factor AtMYC2, putative [Ricinus communis]
Ptp.3238.1.S1_s_at	2.34	unknown protein [Arabidopsis thaliana]
PtpAffx.5175.1.A1_s_at	2.33	WRKY transcription factor 1 [(Populus tomentosa x P. bolleana) x P.tomentosa
Ptp.5112.2.S1_a_at	2.32	WRKY transcription factor 1 [(Populus tomentosa x P. bolleana) x P. tomentosa]
Ptp.2629.1.S1_s_at	2.32	senescence-associated protein-related [Arabidopsis thaliana]
PtpAffx.128202.1.A1_at	2.31	type-b response regulator [Populus trichocarpa]
Ptp.3384.1.A1_at	2.29	epsin N-terminal homology (ENTH) domain-containing protein / clathrin assembly protein-related [Arabidopsis thaliana] >emb|CAB62324.1| putative protein [Arabidopsis thaliana] >gb|AAL32940.1| putative protein [Arabidopsis thaliana] >gb|AAM91150.1| putative protein [Arabidopsis thaliana]
Ptp.2044.2.S1_a_at	2.28	serine/threonine protein kinase 3, CTR3 [Populus trichocarpa]
PtpAffx.11399.1.S1_at	2.28	CBL-interacting protein kinase 24 [Populus trichocarpa]
Ptp.2630.1.S1_at	2.25	ein3-binding f-box protein 4 [Populus trichocarpa]
PtpAffx.13062.4.S1_a_at	2.25	ein3-binding f-box protein 4 [Populus trichocarpa]
PtpAffx.143041.1.S1_s_at	2.23	PAP27 (PURPLE ACID PHOSPHATASE 27); acid phosphatase/ protein serine/threonine phosphatase [Arabidopsis thaliana]
PtpAffx.107379.1.S1_s_at	2.21	WRKY transcription factor 1 [(Populus tomentosa x P. bolleana) x P.tomentosa
PtpAffx.203983.1.S1_s_at	2.17	PDLP7 (PLASMODESMATA-LOCATED PROTEIN 7) [Arabidopsis thaliana]
PtpAffx.205275.1.S1_at	2.17	NA
PtpAffx.62865.1.A1_at	2.16	leucine-rich repeat receptor-like protein kinase [Arabidopsis thaliana]
PtpAffx.44492.1.S1_a_at	2.11	NA
Ptp.2630.1.S1_s_at	2.11	ein3-binding f-box protein 4 [Populus trichocarpa]
PtpAffx.203416.1.S1_at	2.09	NA
PtpAffx.47213.1.S1_at	2.07	Inhibitor_I9 (unknown protein)
Ptp.2919.1.S1_a_at	2.06	NA
PtpAffx.17330.1.S1_at	2.02	NA
PtpAffx.19134.1.A1_a_at	2.01	protease inhibitor/seed storage/lipid transfer protein (LTP) family protein [Arabidopsis thaliana]
Ptp.4625.1.S1_at	-2.06774	Mavicyanin, putative [Ricinus communis]
PtpAffx.12919.1.A1_at	-2.07379	NA
Ptp.6857.1.S1_s_at	-2.11905	cyclin B [Populus tomentosa].
Ptp.3379.1.A1_at	-2.12315	NA
Ptp.5882.1.S1_at	-2.13286	RS21-C6 protein [Zea mays]
Ptp.8069.1.S1_at	-2.14422	NPY2 (NAKED PINS IN YUC MUTANTS 2); protein binding / signal transducer [Arabidopsis thaliana]
Ptp.164.1.S1_at	-2.15151	MIF2 (MINI ZINC FINGER 2); DNA binding [Arabidopsis thaliana]
PtpAffx.156852.1.S1_s_at	-2.16391	Omega-3 fatty acid desaturase, chloroplast precursor, putative [Ricinus communis]
PtpAffx.133632.2.A1_s_at	-2.25615	Cytochrome P450
PtpAffx.56447.1.A1_s_at	-2.26658
PtpAffx.9856.1.S1_at	-2.26769	NA
PtpAffx.217242.1.S1_at	-2.26951	sugar transporter, putative [Ricinus communis]
PtpAffx.2048.2.S1_a_at	-2.2777	SP1L, putative [Ricinus communis]
PtpAffx.155898.1.S1_at	-2.33012	dopamine beta-monooxygenase, putative [Ricinus communis]
PtpAffx.97214.1.A1_at	-2.33419	Auxin-induced protein 5NG4, putative [Ricinus communis]
PtpAffx.210137.1.S1_at	-2.34953	alpha-glucosidase 1 (AGLU1) [Arabidopsis thaliana]
PtpAffx.221310.1.S1_s_at	-2.44999	Protein of unknown function, DUF599
PtpAffx.210120.1.S1_at	-2.5074	1-aminocyclopropane-1-carboxylate oxidase, putative [Ricinus communis]
PtpAffx.108132.1.A1_at	-2.52114	NA
PtpAffx.147624.1.A1_at	-2.60878	kinesin heavy chain [Zea mays]
PtpAffx.108239.1.A1_s_at	-2.61205	auxin:hydrogen symporter, putative [Ricinus communis]
PtpAffx.52826.1.A1_at	-2.62874
PtpAffx.215454.1.S1_s_at	-2.67886	LBD41 (LOB DOMAIN-CONTAINING PROTEIN 41) [Arabidopsis thaliana]
Ptp.2554.1.A1_at	-2.6952	MIKC mads-box transcription factor PTM5 [Populus trichocarpa]
Ptp.7295.1.S1_at	-2.71377	Myosin heavy chain, clone, putative [Ricinus communis]
Ptp.6183.1.S1_at	-2.91312	Gibberellin receptor GID1, putative [Ricinus communis]. Esterase lipase
PtpAffx.117529.1.S1_at	-2.96408	multidrug/pheromone exporter, MDR family, ABC transporter family [Populus trichocarpa]
PtpAffx.37179.1.S1_s_at	-2.98295	ankyrin repeat-containing protein, putative [Ricinus communis]
PtpAffx.44537.1.A1_s_at	-3.05184	ESK1 (ESKIMO 1) [Arabidopsis thaliana] >emb|CAB87853.1| putative protein [Arabidopsis thaliana]
Ptp.2908.1.A1_at	-3.0632	DNA-binding protein smubp-2, putative [Ricinus communis]
PtpAffx.210100.1.S1_at	-3.1264	auxin:hydrogen symporter, putative [Ricinus communis]
PtpAffx.162989.1.S1_at	-3.16471	UDP-glucosyltransferase, putative [Ricinus communis]
PtpAffx.94889.1.A1_s_at	-3.22829	MIKC mads-box transcription factor [Populus trichocarpa]
PtpAffx.26902.1.S1_at	-3.29199	laccase 110b [Populus trichocarpa]
PtpAffx.80222.1.S1_at	-3.38238	NA
PtpAffx.224458.1.S1_s_at	-3.41843	Lysosomal Pro-X carboxypeptidase, putative [Ricinus communis]
PtpAffx.131847.1.S1_at	-3.46643	DNA-binding protein smubp-2, putative [Ricinus communis]
PtpAffx.209657.1.S1_s_at	-3.49215	ankyrin repeat-containing protein, putative [Ricinus communis]
PtpAffx.213944.1.S1_at	-3.54535	multidrug/pheromone exporter, MDR family, ABC transporter family [Populus trichocarpa]
PtpAffx.22650.1.S1_at	-3.7781	citrate binding protein [Solanum tuberosum]
PtpAffx.1704.4.S1_a_at	-3.78809	tubulin, beta chain [Populus trichocarpa]
PtpAffx.79787.1.S1_at	-4.04165	kinase, putative [Ricinus communis]
PtpAffx.2048.1.S1_x_at	-4.10404	SP1L, putative [Ricinus communis]
Ptp.7257.1.A1_at	-4.11922	NA
Ptp.7995.1.S1_at	-4.22526	serine-threonine protein kinase, plant-type, putative [Ricinus communis] >gb|EEF43635.1| serine-threonine protein kinase, plant-type, putative [Ricinus communis]
PtpAffx.2048.2.S1_at	-4.25095	SP1L, putative [Ricinus communis]
PtpAffx.7696.4.S1_at	-4.31377	Auxin-responsive protein IAA4, putative [Ricinus communis]
Ptp.5045.1.S1_at	-4.47968	NA
Ptp.7218.1.S1_at	-4.70807	lipid binding protein, putative [Ricinus communis]
PtpAffx.84732.1.S1_s_at	-4.75181	protease inhibitor/seed storage/lipid transfer protein (LTP) family protein [Sonneratia apetala]
PtpAffx.208494.1.S1_s_at	-5.38639	NA
PtpAffx.90659.2.A1_a_at	-6.65081	amino acid transporter [Populus trichocarpa]
Ptp.7315.1.S1_at	-6.97531	Lysosomal Pro-X carboxypeptidase, putative [Ricinus communis]
PtpAffx.202912.1.S1_at	-9.98336	NA but ethylene related I think
PtpAffx.111624.1.S1_at	-10.1852	amino acid transporter [Populus trichocarpa]
PtpAffx.161126.1.S1_at	-13.385	NA
